# Supplementary material for: HIV-Infected or -Exposed Children Exhibit Lower Immunogenicity to Hepatitis B Vaccine in Yaoundé, Cameroon: An Appeal for Revised Policies in Tropical Settings?
Source: PLoS One. 2016 Sep 22;11(9):e0161714. doi: 10.1371/journal.pone.0161714 (PMC5033457; doi:10.1371/journal.pone.0161714)
Supplement: S1 File — (ZIP) [file pone.0161714.s001.zip › S1_File.xlsx]

## Sheet: Overall-Data
CODE	SEXE	AGE	STATUT VACCINAL FRATRIE	EXPOSITION VERTICALE AU VIH	STATUT VHB MERE	MODE D'ALLAITEMENT	STATUT VIH DE L'ENFANT	STATUT AcHBs	TYPE DE REPONSE	TYPE DE CONSULTATION	CD4	STADE OMS	TARV
HEP02	MASCULIN	9	FRATRIE NON VACCINEE	NON EXPOSE	MERE VHB-	ALLAITEMENT MIXTE	NON INFECTE	AcHBs+	REPONSE PROTECTRICE	externe
HEP05	MASCULIN	9	FRATRIE NON VACCINEE	EXPOSE	STATUT VHB MERE INCONNU	ALLAITEMENT ARTIFICIEL	NON INFECTE	AcHBs+	REPONSE FAIBLE	externe
HEP06	FEMININ	6	FRATRIE VACCINEE	NON EXPOSE	STATUT VHB MERE INCONNU	ALLAITEMENT MIXTE	NON INFECTE	AcHBs+	REPONSE PROTECTRICE	externe
HEP08	FEMININ	9	FRATRIE VACCINEE	NON EXPOSE	MERE VHB-	ALLAITEMENT MIXTE	NON INFECTE	AcHBs+	REPONSE PROTECTRICE	externe
HEP09	FEMININ	18	FRATRIE NON VACCINEE	NON EXPOSE	STATUT VHB MERE INCONNU	ALLAITEMENT MIXTE	NON INFECTE	AcHBs+	REPONSE PROTECTRICE	externe
HEP10	MASCULIN	9	FRATRIE VACCINEE	NON EXPOSE	STATUT VHB MERE INCONNU	ALLAITEMENT MATERNEL	NON INFECTE	AcHBs+	REPONSE PROTECTRICE	externe
HEP12	FEMININ	13	FRATRIE VACCINEE	EXPOSE	MERE VACCINEE	ALLAITEMENT ARTIFICIEL	NON INFECTE	AcHBs+	REPONSE PROTECTRICE	externe
HEP13	MASCULIN	12	FRATRIE VACCINEE	NON EXPOSE	MERE VHB-	ALLAITEMENT MATERNEL	NON INFECTE	AcHBs+	REPONSE PROTECTRICE	externe
HEP14	FEMININ	9	FRATRIE VACCINEE	NON EXPOSE	MERE VACCINEE	ALLAITEMENT MATERNEL	NON INFECTE	AcHBs+	REPONSE FAIBLE	externe
HEP15	FEMININ	15	FRATRIE VACCINEE	NON EXPOSE	STATUT VHB MERE INCONNU	ALLAITEMENT MIXTE	NON INFECTE	AcHBs+	REPONSE PROTECTRICE	externe
HEP16	FEMININ	25	FRATRIE NON VACCINEE	EXPOSE	STATUT VHB MERE INCONNU	ALLAITEMENT MATERNEL	NON INFECTE	AcHBs+	REPONSE FAIBLE	externe
HEP17	MASCULIN	15	FRATRIE VACCINEE	NON EXPOSE	STATUT VHB MERE INCONNU	ALLAITEMENT MATERNEL	NON INFECTE	AcHBs+	REPONSE PROTECTRICE	externe
HEP18	MASCULIN	18	FRATRIE NON VACCINEE	EXPOSE	STATUT VHB MERE INCONNU	ALLAITEMENT MATERNEL	NON INFECTE	AcHBs+	REPONSE FAIBLE	externe
HEP19	MASCULIN	18	FRATRIE NON VACCINEE	EXPOSE	STATUT VHB MERE INCONNU	ALLAITEMENT MATERNEL	NON INFECTE	AcHBs+	REPONSE PROTECTRICE	externe
HEP21	MASCULIN	6	FRATRIE NON VACCINEE	NON EXPOSE	MERE VHB-	ALLAITEMENT MIXTE	NON INFECTE	AcHBs+	REPONSE PROTECTRICE	externe
HEP22	FEMININ	18	FRATRIE VACCINEE	NON EXPOSE	MERE VACCINEE	ALLAITEMENT MATERNEL	NON INFECTE	AcHBs+	REPONSE FAIBLE	externe
HEP23	FEMININ	8	FRATRIE NON VACCINEE	EXPOSE	STATUT VHB MERE INCONNU	ALLAITEMENT MATERNEL	NON INFECTE	AcHBs+	REPONSE PROTECTRICE	externe
HEP24	FEMININ	20	FRATRIE NON VACCINEE	EXPOSE	STATUT VHB MERE INCONNU	ALLAITEMENT MATERNEL	INFECTE	AcHBs+	REPONSE FAIBLE	externe	300	OMS 2	ARV
HEP25	MASCULIN	8	FRATRIE VACCINEE	EXPOSE	STATUT VHB MERE INCONNU	ALLAITEMENT MATERNEL	NON INFECTE	AcHBs+	REPONSE PROTECTRICE	externe
HEP26	MASCULIN	20	FRATRIE NON VACCINEE	NON EXPOSE	MERE VHB-	ALLAITEMENT MATERNEL	NON INFECTE	AcHBs+	REPONSE FAIBLE	externe
HEP27	FEMININ	19	FRATRIE NON VACCINEE	EXPOSE	STATUT VHB MERE INCONNU	ALLAITEMENT MATERNEL	NON INFECTE	AcHBS+	REPONSE FAIBLE	externe
HEP28	FEMININ	30	FRATRIE NON VACCINEE	EXPOSE	STATUT VHB MERE INCONNU	ALLAITEMENT ARTIFICIEL	NON INFECTE	AcHBs-	PAS DE REPONSE	externe
HEP29	MASCULIN	23	FRATRIE VACCINEE	NON EXPOSE	MERE VHB+	ALLAITEMENT MATERNEL	NON INFECTE	AcHBs+	REPONSE PROTECTRICE	externe
HEP30	MASCULIN	12	FRATRIE NON VACCINEE	EXPOSE	MERE VHB-	ALLAITEMENT ARTIFICIEL	NON INFECTE	AcHBs+	REPONSE PROTECTRICE	externe
HEP31	MASCULIN	12	FRATRIE NON VACCINEE	EXPOSE	STATUT VHB MERE INCONNU	ALLAITEMENT MATERNEL	NON INFECTE	AcHBs+	REPONSE FAIBLE	externe
HEP32	MASCULIN	9	FRATRIE NON VACCINEE	EXPOSE	STATUT VHB MERE INCONNU	ALLAITEMENT ARTIFICIEL	NON INFECTE	AcHBS+	REPONSE PROTECTRICE	externe
HEP33	FEMININ	13	FRATRIE NON VACCINEE	EXPOSE	STATUT VHB MERE INCONNU	ALLAITEMENT MIXTE	NON INFECTE	AcHBs+	REPONSE FAIBLE	externe
HEP34	FEMININ	6	FRATRIE NON VACCINEE	EXPOSE	MERE VHB-	ALLAITEMENT MATERNEL	NON INFECTE	AcHBS+	REPONSE PROTECTRICE	externe
HEP35	FEMININ	9	FRATRIE VACCINEE	EXPOSE	STATUT VHB MERE INCONNU	ALLAITEMENT MATERNEL	INFECTE	AcHBs+	REPONSE FAIBLE	externe	417	OMS 1	ARV
HEP36	MASCULIN	18	FRATRIE NON VACCINEE	EXPOSE	MERE VHB-	ALLAITEMENT MATERNEL	INFECTE	AcHBs-	PAS DE REPONSE	externe	257	OMS 2	ARV
HEP37	FEMININ	48	FRATRIE NON VACCINEE	EXPOSE	STATUT VHB MERE INCONNU	ALLAITEMENT MATERNEL	INFECTE	AcHBs+	REPONSE FAIBLE	externe	380	OMS 2	ARV
HEP38	FEMININ	48	FRATRIE NON VACCINEE	NON EXPOSE	STATUT VHB MERE INCONNU	ALLAITEMENT MATERNEL	NON INFECTE	AcHBs+	REPONSE PROTECTRICE	externe
HEP39	FEMININ	7	FRATRIE NON VACCINEE	EXPOSE	STATUT VHB MERE INCONNU	ALLAITEMENT MATERNEL	NON INFECTE	AcHBS+	REPONSE PROTECTRICE	externe
HEP40	FEMININ	59	FRATRIE NON VACCINEE	EXPOSE	STATUT VHB MERE INCONNU	ALLAITEMENT ARTIFICIEL	INFECTE	AcHBS+	REPONSE PROTECTRICE	externe	733	OMS 1	ARV
HEP41	MASCULIN	12	FRATRIE NON VACCINEE	EXPOSE	STATUT VHB MERE INCONNU	ALLAITEMENT ARTIFICIEL	NON INFECTE	AcHBs+	REPONSE PROTECTRICE	externe
HEP42	FEMININ	9	FRATRIE VACCINEE	EXPOSE	MERE VHB-	ALLAITEMENT MATERNEL	NON INFECTE	AcHBs+	REPONSE FAIBLE	externe
HEP43	MASCULIN	48	FRATRIE VACCINEE	EXPOSE	MERE VHB-	ALLAITEMENT ARTIFICIEL	INFECTE	AcHBs+	REPONSE FAIBLE	externe	293	OMS 2	ARV
HEP44	MASCULIN	27	FRATRIE NON VACCINEE	EXPOSE	STATUT VHB MERE INCONNU	ALLAITEMENT MATERNEL	NON INFECTE	AcHBs-	PAS DE REPONSE	externe
HEP45	MASCULIN	12	FRATRIE NON VACCINEE	EXPOSE	STATUT VHB MERE INCONNU	ALLAITEMENT ARTIFICIEL	INFECTE	AcHBS+	REPONSE FAIBLE	externe	350	OMS 2	NAÏF
HEP46	FEMININ	50	FRATRIE VACCINEE	EXPOSE	STATUT VHB MERE INCONNU	ALLAITEMENT MATERNEL	NON INFECTE	AcHBs+	REPONSE PROTECTRICE	externe
HEP47	MASCULIN	11	FRATRIE NON VACCINEE	EXPOSE	STATUT VHB MERE INCONNU	ALLAITEMENT MATERNEL	INFECTE	AcHBS+	REPONSE PROTECTRICE	externe	475	OMS 1	ARV
HEP48	MASCULIN	25	FRATRIE VACCINEE	EXPOSE	STATUT VHB MERE INCONNU	ALLAITEMENT ARTIFICIEL	INFECTE	AcHBS+	REPONSE FAIBLE	externe	371	OMS 2	ARV
HEP49	FEMININ	58	FRATRIE NON VACCINEE	EXPOSE	STATUT VHB MERE INCONNU	ALLAITEMENT ARTIFICIEL	NON INFECTE	AcHBs-	PAS DE REPONSE	externe
HEP50	FEMININ	10	FRATRIE VACCINEE	EXPOSE	STATUT VHB MERE INCONNU	ALLAITEMENT ARTIFICIEL	INFECTE	AcHBs+	REPONSE FAIBLE	externe	350	OMS 2	ARV
HEP51	FEMININ	49	FRATRIE VACCINEE	NON EXPOSE	MERE VHB-	ALLAITEMENT MATERNEL	NON INFECTE	AcHBs+	REPONSE PROTECTRICE	externe
HEP52	FEMININ	13	FRATRIE VACCINEE	EXPOSE	STATUT VHB MERE INCONNU	ALLAITEMENT MATERNEL	NON INFECTE	AcHBs+	REPONSE FAIBLE	externe
HEP53	FEMININ	53	FRATRIE NON VACCINEE	EXPOSE	STATUT VHB MERE INCONNU	ALLAITEMENT ARTIFICIEL	INFECTE	AcHBs+	REPONSE PROTECTRICE	externe	996	OMS 1	ARV
HEP54	MASCULIN	47	FRATRIE NON VACCINEE	EXPOSE	STATUT VHB MERE INCONNU	ALLAITEMENT ARTIFICIEL	INFECTE	AcHBs+	REPONSE FAIBLE	externe	298	OMS 2	ARV
HEP55	FEMININ	6	FRATRIE VACCINEE	EXPOSE	STATUT VHB MERE INCONNU	ALLAITEMENT MATERNEL	NON INFECTE	AcHBs+	REPONSE FAIBLE	externe
HEP56	FEMININ	38	FRATRIE NON VACCINEE	EXPOSE	STATUT VHB MERE INCONNU	ALLAITEMENT ARTIFICIEL	INFECTE	AcHBs-	PAS DE REPONSE	externe	277	OMS 2	ARV
HEP57	FEMININ	40	FRATRIE VACCINEE	EXPOSE	MERE VHB-	ALLAITEMENT ARTIFICIEL	NON INFECTE	AcHBs+	REPONSE FAIBLE	externe
HEP58	FEMININ	57	FRATRIE NON VACCINEE	EXPOSE	STATUT VHB MERE INCONNU	ALLAITEMENT MATERNEL	NON INFECTE	AcHBS-	PAS DE REPONSE	externe
HEP59	FEMININ	12	FRATRIE VACCINEE	EXPOSE	STATUT VHB MERE INCONNU	ALLAITEMENT MATERNEL	NON INFECTE	AcHBs+	REPONSE PROTECTRICE	externe
HEP60	FEMININ	6	FRATRIE VACCINEE	EXPOSE	STATUT VHB MERE INCONNU	ALLAITEMENT MATERNEL	NON INFECTE	AcHBs+	REPONSE PROTECTRICE	externe
HEP61	MASCULIN	14	FRATRIE NON VACCINEE	EXPOSE	STATUT VHB MERE INCONNU	ALLAITEMENT MATERNEL	INFECTE	AcHBs+	REPONSE FAIBLE	externe	419	OMS 1	ARV
HEP62	FEMININ	59	FRATRIE VACCINEE	EXPOSE	STATUT VHB MERE INCONNU	ALLAITEMENT MATERNEL	INFECTE	AcHBs+	REPONSE FAIBLE	externe	411	OMS 1	ARV
HEP63	FEMININ	58	FRATRIE VACCINEE	EXPOSE	STATUT VHB MERE INCONNU	ALLAITEMENT MATERNEL	INFECTE	AcHBs-	PAS DE REPONSE	externe	445	OMS 1	ARV
HEP64	MASCULIN	46	FRATRIE VACCINEE	NON EXPOSE	MERE VHB-	ALLAITEMENT MATERNEL	NON INFECTE	AcHBs+	REPONSE PROTECTRICE	externe
HEP65	FEMININ	56	FRATRIE NON VACCINEE	EXPOSE	STATUT VHB MERE INCONNU	ALLAITEMENT ARTIFICIEL	INFECTE	AcHBs+	REPONSE FAIBLE	externe	358	OMS 1	ARV
HEP66	MASCULIN	59	FRATRIE NON VACCINEE	EXPOSE	STATUT VHB MERE INCONNU	ALLAITEMENT ARTIFICIEL	INFECTE	AcHBs+	REPONSE FAIBLE	externe	517	OMS 1	ARV
HEP67	FEMININ	6	FRATRIE VACCINEE	EXPOSE	STATUT VHB MERE INCONNU	ALLAITEMENT MATERNEL	INFECTE	AcHBs+	REPONSE PROTECTRICE	externe	606	OMS 1	ARV
HEP68	MASCULIN	57	FRATRIE NON VACCINEE	EXPOSE	MERE VHB-	ALLAITEMENT ARTIFICIEL	INFECTE	AcHBs-	PAS DE REPONSE	externe	319	OMS 1	ARV
HEP69	FEMININ	37	FRATRIE VACCINEE	EXPOSE	MERE VHB-	ALLAITEMENT ARTIFICIEL	NON INFECTE	AcHBs-	PAS DE REPONSE	externe
HEP70	FEMININ	57	FRATRIE VACCINEE	EXPOSE	STATUT VHB MERE INCONNU	ALLAITEMENT MATERNEL	INFECTE	AcHBs+	REPONSE PROTECTRICE	externe	1115	OMS 1	ARV
HEP71	MASCULIN	18	FRATRIE NON VACCINEE	EXPOSE	STATUT VHB MERE INCONNU	ALLAITEMENT ARTIFICIEL	INFECTE	AcHBS-	PAS DE REPONSE	externe	375	OMS 1	ARV
HEP72	FEMININ	7	FRATRIE VACCINEE	EXPOSE	STATUT VHB MERE INCONNU	ALLAITEMENT MATERNEL	INFECTE	AcHBs+	REPONSE FAIBLE	externe	308	OMS 1	ARV
HEP73	MASCULIN	43	FRATRIE NON VACCINEE	EXPOSE	STATUT VHB MERE INCONNU	ALLAITEMENT ARTIFICIEL	NON INFECTE	AcHBs+	REPONSE FAIBLE	externe
HEP74	FEMININ	45	FRATRIE NON VACCINEE	NON EXPOSE	MERE VHB+	ALLAITEMENT MIXTE	NON INFECTE	AcHBs+	REPONSE FAIBLE	externe
HEP77	MASCULIN	59	FRATRIE NON VACCINEE	NON EXPOSE	MERE VHB+	ALLAITEMENT MIXTE	NON INFECTE	AcHBs+	REPONSE FAIBLE	externe
HEP76	MASCULIN	6	FRATRIE VACCINEE	EXPOSE	STATUT VHB MERE INCONNU	ALLAITEMENT MATERNEL	NON INFECTE	AcHBs+	REPONSE PROTECTRICE	externe
HEP77	FEMININ	40	FRATRIE NON VACCINEE	EXPOSE	STATUT VHB MERE INCONNU	ALLAITEMENT MATERNEL	INFECTE	AcHBs-	PAS DE REPONSE	externe	295	OMS 1	ARV
HEP78	MASCULIN	58	FRATRIE VACCINEE	EXPOSE	STATUT VHB MERE INCONNU	ALLAITEMENT ARTIFICIEL	INFECTE	AcHBs+	REPONSE FAIBLE	externe	375	OMS 1	ARV
HEP79	MASCULIN	59	FRATRIE VACCINEE	NON EXPOSE	MERE VACCINEE	ALLAITEMENT MATERNEL	NON INFECTE	AcHBs-	PAS DE REPONSE	externe
HEP80	MASCULIN	47	FRATRIE VACCINEE	NON EXPOSE	MERE VACCINEE	ALLAITEMENT MATERNEL	NON INFECTE	AcHBs+	REPONSE PROTECTRICE	externe
HEP81	FEMININ	59	FRATRIE VACCINEE	NON EXPOSE	MERE VACCINEE	ALLAITEMENT MATERNEL	NON INFECTE	AcHBs-	PAS DE REPONSE	externe
HEP82	MASCULIN	31	FRATRIE NON VACCINEE	NON EXPOSE	MERE VHB+	ALLAITEMENT MIXTE	NON INFECTE	AcHBs-	PAS DE REPONSE	externe
HEP83	FEMININ	6	FRATRIE NON VACCINEE	NON EXPOSE	STATUT VHB MERE INCONNU	ALLAITEMENT MIXTE	NON INFECTE	AcHBs+	REPONSE PROTECTRICE	externe
HEP84	MASCULIN	6	FRATRIE VACCINEE	NON EXPOSE	STATUT VHB MERE INCONNU	ALLAITEMENT MIXTE	NON INFECTE	AcHBs+	REPONSE PROTECTRICE	externe
HEP85	MASCULIN	9	FRATRIE VACCINEE	NON EXPOSE	STATUT VHB MERE INCONNU	ALLAITEMENT MIXTE	NON INFECTE	AcHBs+	REPONSE PROTECTRICE	externe
HEP86	MASCULIN	40	FRATRIE NON VACCINEE	NON EXPOSE	STATUT VHB MERE INCONNU	ALLAITEMENT MATERNEL	NON INFECTE	AcHBs-	PAS DE REPONSE	externe
HEP87	FEMININ	28	FRATRIE NON VACCINEE	NON EXPOSE	STATUT VHB MERE INCONNU	ALLAITEMENT MATERNEL	NON INFECTE	AcHBs+	REPONSE PROTECTRICE	externe
HEP01	FEMININ	15	FRATRIE VACCINEE	NON EXPOSE	MERE VACCINEE	ALLAITEMENT MIXTE	NON INFECTE	AcHBs-	PAS DE REPONSE	externe

## Sheet: Not-infected
CODE	SEXE	AGE	STATUT VACCINAL FRATRIE	EXPOSITION VERTICALE AU VIH	STATUT VHB MERE	MODE D'ALLAITEMENT	STATUT VIH DE L'ENFANT	STATUT AcHBs	TYPE DE REPONSE	TYPE DE CONSULTATION	CD4	STADE OMS	TARV
HEP02	MASCULIN	9	FRATRIE NON VACCINEE	NON EXPOSE	MERE VHB-	ALLAITEMENT MIXTE	NON INFECTE	AcHBs+	REPONSE PROTECTRICE	externe
HEP05	MASCULIN	9	FRATRIE NON VACCINEE	EXPOSE	STATUT VHB MERE INCONNU	ALLAITEMENT ARTIFICIEL	NON INFECTE	AcHBs+	REPONSE FAIBLE	externe
HEP06	FEMININ	6	FRATRIE VACCINEE	NON EXPOSE	STATUT VHB MERE INCONNU	ALLAITEMENT MIXTE	NON INFECTE	AcHBs+	REPONSE PROTECTRICE	externe
HEP08	FEMININ	9	FRATRIE VACCINEE	NON EXPOSE	MERE VHB-	ALLAITEMENT MIXTE	NON INFECTE	AcHBs+	REPONSE PROTECTRICE	externe
HEP09	FEMININ	18	FRATRIE NON VACCINEE	NON EXPOSE	STATUT VHB MERE INCONNU	ALLAITEMENT MIXTE	NON INFECTE	AcHBs+	REPONSE PROTECTRICE	externe
HEP10	MASCULIN	9	FRATRIE VACCINEE	NON EXPOSE	STATUT VHB MERE INCONNU	ALLAITEMENT MATERNEL	NON INFECTE	AcHBs+	REPONSE PROTECTRICE	externe
HEP12	FEMININ	13	FRATRIE VACCINEE	EXPOSE	MERE VACCINEE	ALLAITEMENT ARTIFICIEL	NON INFECTE	AcHBs+	REPONSE PROTECTRICE	externe
HEP13	MASCULIN	12	FRATRIE VACCINEE	NON EXPOSE	MERE VHB-	ALLAITEMENT MATERNEL	NON INFECTE	AcHBs+	REPONSE PROTECTRICE	externe
HEP14	FEMININ	9	FRATRIE VACCINEE	NON EXPOSE	MERE VACCINEE	ALLAITEMENT MATERNEL	NON INFECTE	AcHBs+	REPONSE FAIBLE	externe
HEP15	FEMININ	15	FRATRIE VACCINEE	NON EXPOSE	STATUT VHB MERE INCONNU	ALLAITEMENT MIXTE	NON INFECTE	AcHBs+	REPONSE PROTECTRICE	externe
HEP16	FEMININ	25	FRATRIE NON VACCINEE	EXPOSE	STATUT VHB MERE INCONNU	ALLAITEMENT MATERNEL	NON INFECTE	AcHBs+	REPONSE FAIBLE	externe
HEP17	MASCULIN	15	FRATRIE VACCINEE	NON EXPOSE	STATUT VHB MERE INCONNU	ALLAITEMENT MATERNEL	NON INFECTE	AcHBs+	REPONSE PROTECTRICE	externe
HEP18	MASCULIN	18	FRATRIE NON VACCINEE	EXPOSE	STATUT VHB MERE INCONNU	ALLAITEMENT MATERNEL	NON INFECTE	AcHBs+	REPONSE FAIBLE	externe
HEP19	MASCULIN	18	FRATRIE NON VACCINEE	EXPOSE	STATUT VHB MERE INCONNU	ALLAITEMENT MATERNEL	NON INFECTE	AcHBs+	REPONSE PROTECTRICE	externe
HEP21	MASCULIN	6	FRATRIE NON VACCINEE	NON EXPOSE	MERE VHB-	ALLAITEMENT MIXTE	NON INFECTE	AcHBs+	REPONSE PROTECTRICE	externe
HEP22	FEMININ	18	FRATRIE VACCINEE	NON EXPOSE	MERE VACCINEE	ALLAITEMENT MATERNEL	NON INFECTE	AcHBs+	REPONSE FAIBLE	externe
HEP23	FEMININ	8	FRATRIE NON VACCINEE	EXPOSE	STATUT VHB MERE INCONNU	ALLAITEMENT MATERNEL	NON INFECTE	AcHBs+	REPONSE PROTECTRICE	externe
HEP25	MASCULIN	8	FRATRIE VACCINEE	EXPOSE	STATUT VHB MERE INCONNU	ALLAITEMENT MATERNEL	NON INFECTE	AcHBs+	REPONSE PROTECTRICE	externe
HEP26	MASCULIN	20	FRATRIE NON VACCINEE	NON EXPOSE	MERE VHB-	ALLAITEMENT MATERNEL	NON INFECTE	AcHBs+	REPONSE FAIBLE	externe
HEP27	FEMININ	19	FRATRIE NON VACCINEE	EXPOSE	STATUT VHB MERE INCONNU	ALLAITEMENT MATERNEL	NON INFECTE	AcHBS+	REPONSE FAIBLE	externe
HEP28	FEMININ	30	FRATRIE NON VACCINEE	EXPOSE	STATUT VHB MERE INCONNU	ALLAITEMENT ARTIFICIEL	NON INFECTE	AcHBs-	PAS DE REPONSE	externe
HEP29	MASCULIN	23	FRATRIE VACCINEE	NON EXPOSE	MERE VHB+	ALLAITEMENT MATERNEL	NON INFECTE	AcHBs+	REPONSE PROTECTRICE	externe
HEP30	MASCULIN	12	FRATRIE NON VACCINEE	EXPOSE	MERE VHB-	ALLAITEMENT ARTIFICIEL	NON INFECTE	AcHBs+	REPONSE PROTECTRICE	externe
HEP31	MASCULIN	12	FRATRIE NON VACCINEE	EXPOSE	STATUT VHB MERE INCONNU	ALLAITEMENT MATERNEL	NON INFECTE	AcHBs+	REPONSE FAIBLE	externe
HEP32	MASCULIN	9	FRATRIE NON VACCINEE	EXPOSE	STATUT VHB MERE INCONNU	ALLAITEMENT ARTIFICIEL	NON INFECTE	AcHBS+	REPONSE PROTECTRICE	externe
HEP33	FEMININ	13	FRATRIE NON VACCINEE	EXPOSE	STATUT VHB MERE INCONNU	ALLAITEMENT MIXTE	NON INFECTE	AcHBs+	REPONSE FAIBLE	externe
HEP34	FEMININ	6	FRATRIE NON VACCINEE	EXPOSE	MERE VHB-	ALLAITEMENT MATERNEL	NON INFECTE	AcHBS+	REPONSE PROTECTRICE	externe
HEP38	FEMININ	48	FRATRIE NON VACCINEE	NON EXPOSE	STATUT VHB MERE INCONNU	ALLAITEMENT MATERNEL	NON INFECTE	AcHBs+	REPONSE PROTECTRICE	externe
HEP39	FEMININ	7	FRATRIE NON VACCINEE	EXPOSE	STATUT VHB MERE INCONNU	ALLAITEMENT MATERNEL	NON INFECTE	AcHBS+	REPONSE PROTECTRICE	externe
HEP41	MASCULIN	12	FRATRIE NON VACCINEE	EXPOSE	STATUT VHB MERE INCONNU	ALLAITEMENT ARTIFICIEL	NON INFECTE	AcHBs+	REPONSE PROTECTRICE	externe
HEP42	FEMININ	9	FRATRIE VACCINEE	EXPOSE	MERE VHB-	ALLAITEMENT MATERNEL	NON INFECTE	AcHBs+	REPONSE FAIBLE	externe
HEP44	MASCULIN	27	FRATRIE NON VACCINEE	EXPOSE	STATUT VHB MERE INCONNU	ALLAITEMENT MATERNEL	NON INFECTE	AcHBs-	PAS DE REPONSE	externe
HEP46	FEMININ	50	FRATRIE VACCINEE	EXPOSE	STATUT VHB MERE INCONNU	ALLAITEMENT MATERNEL	NON INFECTE	AcHBs+	REPONSE PROTECTRICE	externe
HEP49	FEMININ	58	FRATRIE NON VACCINEE	EXPOSE	STATUT VHB MERE INCONNU	ALLAITEMENT ARTIFICIEL	NON INFECTE	AcHBs-	PAS DE REPONSE	externe
HEP51	FEMININ	49	FRATRIE VACCINEE	NON EXPOSE	MERE VHB-	ALLAITEMENT MATERNEL	NON INFECTE	AcHBs+	REPONSE PROTECTRICE	externe
HEP52	FEMININ	13	FRATRIE VACCINEE	EXPOSE	STATUT VHB MERE INCONNU	ALLAITEMENT MATERNEL	NON INFECTE	AcHBs+	REPONSE FAIBLE	externe
HEP55	FEMININ	6	FRATRIE VACCINEE	EXPOSE	STATUT VHB MERE INCONNU	ALLAITEMENT MATERNEL	NON INFECTE	AcHBs+	REPONSE FAIBLE	externe
HEP57	FEMININ	40	FRATRIE VACCINEE	EXPOSE	MERE VHB-	ALLAITEMENT ARTIFICIEL	NON INFECTE	AcHBs+	REPONSE FAIBLE	externe
HEP58	FEMININ	57	FRATRIE NON VACCINEE	EXPOSE	STATUT VHB MERE INCONNU	ALLAITEMENT MATERNEL	NON INFECTE	AcHBS-	PAS DE REPONSE	externe
HEP59	FEMININ	12	FRATRIE VACCINEE	EXPOSE	STATUT VHB MERE INCONNU	ALLAITEMENT MATERNEL	NON INFECTE	AcHBs+	REPONSE PROTECTRICE	externe
HEP60	FEMININ	6	FRATRIE VACCINEE	EXPOSE	STATUT VHB MERE INCONNU	ALLAITEMENT MATERNEL	NON INFECTE	AcHBs+	REPONSE PROTECTRICE	externe
HEP64	MASCULIN	46	FRATRIE VACCINEE	NON EXPOSE	MERE VHB-	ALLAITEMENT MATERNEL	NON INFECTE	AcHBs+	REPONSE PROTECTRICE	externe
HEP69	FEMININ	37	FRATRIE VACCINEE	EXPOSE	MERE VHB-	ALLAITEMENT ARTIFICIEL	NON INFECTE	AcHBs-	PAS DE REPONSE	externe
HEP73	MASCULIN	43	FRATRIE NON VACCINEE	EXPOSE	STATUT VHB MERE INCONNU	ALLAITEMENT ARTIFICIEL	NON INFECTE	AcHBs+	REPONSE FAIBLE	externe
HEP74	FEMININ	45	FRATRIE NON VACCINEE	NON EXPOSE	MERE VHB+	ALLAITEMENT MIXTE	NON INFECTE	AcHBs+	REPONSE FAIBLE	externe
HEP77	MASCULIN	59	FRATRIE NON VACCINEE	NON EXPOSE	MERE VHB+	ALLAITEMENT MIXTE	NON INFECTE	AcHBs+	REPONSE FAIBLE	externe
HEP76	MASCULIN	6	FRATRIE VACCINEE	EXPOSE	STATUT VHB MERE INCONNU	ALLAITEMENT MATERNEL	NON INFECTE	AcHBs+	REPONSE PROTECTRICE	externe
HEP79	MASCULIN	59	FRATRIE VACCINEE	NON EXPOSE	MERE VACCINEE	ALLAITEMENT MATERNEL	NON INFECTE	AcHBs-	PAS DE REPONSE	externe
HEP80	MASCULIN	47	FRATRIE VACCINEE	NON EXPOSE	MERE VACCINEE	ALLAITEMENT MATERNEL	NON INFECTE	AcHBs+	REPONSE PROTECTRICE	externe
HEP81	FEMININ	59	FRATRIE VACCINEE	NON EXPOSE	MERE VACCINEE	ALLAITEMENT MATERNEL	NON INFECTE	AcHBs-	PAS DE REPONSE	externe
HEP82	MASCULIN	31	FRATRIE NON VACCINEE	NON EXPOSE	MERE VHB+	ALLAITEMENT MIXTE	NON INFECTE	AcHBs-	PAS DE REPONSE	externe
HEP83	FEMININ	6	FRATRIE NON VACCINEE	NON EXPOSE	STATUT VHB MERE INCONNU	ALLAITEMENT MIXTE	NON INFECTE	AcHBs+	REPONSE PROTECTRICE	externe
HEP84	MASCULIN	6	FRATRIE VACCINEE	NON EXPOSE	STATUT VHB MERE INCONNU	ALLAITEMENT MIXTE	NON INFECTE	AcHBs+	REPONSE PROTECTRICE	externe
HEP85	MASCULIN	9	FRATRIE VACCINEE	NON EXPOSE	STATUT VHB MERE INCONNU	ALLAITEMENT MIXTE	NON INFECTE	AcHBs+	REPONSE PROTECTRICE	externe
HEP86	MASCULIN	40	FRATRIE NON VACCINEE	NON EXPOSE	STATUT VHB MERE INCONNU	ALLAITEMENT MATERNEL	NON INFECTE	AcHBs-	PAS DE REPONSE	externe
HEP87	FEMININ	28	FRATRIE NON VACCINEE	NON EXPOSE	STATUT VHB MERE INCONNU	ALLAITEMENT MATERNEL	NON INFECTE	AcHBs+	REPONSE PROTECTRICE	externe
HEP01	FEMININ	15	FRATRIE VACCINEE	NON EXPOSE	MERE VACCINEE	ALLAITEMENT MIXTE	NON INFECTE	AcHBs-	PAS DE REPONSE	externe

## Sheet: Exposed-infected
CODE	SEXE	AGE	STATUT VACCINAL FRATRIE	EXPOSITION VERTICALE AU VIH	STATUT VHB MERE	MODE D'ALLAITEMENT	STATUT VIH DE L'ENFANT	STATUT AcHBs	TYPE DE REPONSE	TYPE DE CONSULTATION	CD4	STADE OMS	TARV
HEP67	FEMININ	6	FRATRIE VACCINEE	EXPOSE	STATUT VHB MERE INCONNU	ALLAITEMENT MATERNEL	INFECTE	AcHBs+	REPONSE PROTECTRICE	externe	606	OMS 1	ARV
HEP72	FEMININ	7	FRATRIE VACCINEE	EXPOSE	STATUT VHB MERE INCONNU	ALLAITEMENT MATERNEL	INFECTE	AcHBs+	REPONSE FAIBLE	externe	308	OMS 1	ARV
HEP35	FEMININ	9	FRATRIE VACCINEE	EXPOSE	STATUT VHB MERE INCONNU	ALLAITEMENT MATERNEL	INFECTE	AcHBs+	REPONSE FAIBLE	externe	417	OMS 1	ARV
HEP50	FEMININ	10	FRATRIE VACCINEE	EXPOSE	STATUT VHB MERE INCONNU	ALLAITEMENT ARTIFICIEL	INFECTE	AcHBs+	REPONSE FAIBLE	externe	350	OMS 2	ARV
HEP47	MASCULIN	11	FRATRIE NON VACCINEE	EXPOSE	STATUT VHB MERE INCONNU	ALLAITEMENT MATERNEL	INFECTE	AcHBS+	REPONSE PROTECTRICE	externe	475	OMS 1	ARV
HEP45	MASCULIN	12	FRATRIE NON VACCINEE	EXPOSE	STATUT VHB MERE INCONNU	ALLAITEMENT ARTIFICIEL	INFECTE	AcHBS+	REPONSE FAIBLE	externe	350	OMS 2	NAÏF
HEP61	MASCULIN	14	FRATRIE NON VACCINEE	EXPOSE	STATUT VHB MERE INCONNU	ALLAITEMENT MATERNEL	INFECTE	AcHBs+	REPONSE FAIBLE	externe	419	OMS 1	ARV
HEP71	MASCULIN	18	FRATRIE NON VACCINEE	EXPOSE	STATUT VHB MERE INCONNU	ALLAITEMENT ARTIFICIEL	INFECTE	AcHBS-	PAS DE REPONSE	externe	375	OMS 1	ARV
HEP36	MASCULIN	18	FRATRIE NON VACCINEE	EXPOSE	MERE VHB-	ALLAITEMENT MATERNEL	INFECTE	AcHBs-	PAS DE REPONSE	externe	257	OMS 2	ARV
HEP24	FEMININ	20	FRATRIE NON VACCINEE	EXPOSE	STATUT VHB MERE INCONNU	ALLAITEMENT MATERNEL	INFECTE	AcHBs+	REPONSE FAIBLE	externe	300	OMS 2	ARV
HEP48	MASCULIN	25	FRATRIE VACCINEE	EXPOSE	STATUT VHB MERE INCONNU	ALLAITEMENT ARTIFICIEL	INFECTE	AcHBS+	REPONSE FAIBLE	externe	371	OMS 2	ARV
HEP56	FEMININ	38	FRATRIE NON VACCINEE	EXPOSE	STATUT VHB MERE INCONNU	ALLAITEMENT ARTIFICIEL	INFECTE	AcHBs-	PAS DE REPONSE	externe	277	OMS 2	ARV
HEP77	FEMININ	40	FRATRIE NON VACCINEE	EXPOSE	STATUT VHB MERE INCONNU	ALLAITEMENT MATERNEL	INFECTE	AcHBs-	PAS DE REPONSE	externe	295	OMS 1	ARV
HEP54	MASCULIN	47	FRATRIE NON VACCINEE	EXPOSE	STATUT VHB MERE INCONNU	ALLAITEMENT ARTIFICIEL	INFECTE	AcHBs+	REPONSE FAIBLE	externe	298	OMS 2	ARV
HEP37	FEMININ	48	FRATRIE NON VACCINEE	EXPOSE	STATUT VHB MERE INCONNU	ALLAITEMENT MATERNEL	INFECTE	AcHBs+	REPONSE FAIBLE	externe	380	OMS 2	ARV
HEP43	MASCULIN	48	FRATRIE VACCINEE	EXPOSE	MERE VHB-	ALLAITEMENT ARTIFICIEL	INFECTE	AcHBs+	REPONSE FAIBLE	externe	293	OMS 2	ARV
HEP53	FEMININ	53	FRATRIE NON VACCINEE	EXPOSE	STATUT VHB MERE INCONNU	ALLAITEMENT ARTIFICIEL	INFECTE	AcHBs+	REPONSE PROTECTRICE	externe	996	OMS 1	ARV
HEP65	FEMININ	56	FRATRIE NON VACCINEE	EXPOSE	STATUT VHB MERE INCONNU	ALLAITEMENT ARTIFICIEL	INFECTE	AcHBs+	REPONSE FAIBLE	externe	358	OMS 1	ARV
HEP68	MASCULIN	57	FRATRIE NON VACCINEE	EXPOSE	MERE VHB-	ALLAITEMENT ARTIFICIEL	INFECTE	AcHBs-	PAS DE REPONSE	externe	319	OMS 1	ARV
HEP70	FEMININ	57	FRATRIE VACCINEE	EXPOSE	STATUT VHB MERE INCONNU	ALLAITEMENT MATERNEL	INFECTE	AcHBs+	REPONSE PROTECTRICE	externe	1115	OMS 1	ARV
HEP63	FEMININ	58	FRATRIE VACCINEE	EXPOSE	STATUT VHB MERE INCONNU	ALLAITEMENT MATERNEL	INFECTE	AcHBs-	PAS DE REPONSE	externe	445	OMS 1	ARV
HEP78	MASCULIN	58	FRATRIE VACCINEE	EXPOSE	STATUT VHB MERE INCONNU	ALLAITEMENT ARTIFICIEL	INFECTE	AcHBs+	REPONSE FAIBLE	externe	375	OMS 1	ARV
HEP40	FEMININ	59	FRATRIE NON VACCINEE	EXPOSE	STATUT VHB MERE INCONNU	ALLAITEMENT ARTIFICIEL	INFECTE	AcHBS+	REPONSE PROTECTRICE	externe	733	OMS 1	ARV
HEP62	FEMININ	59	FRATRIE VACCINEE	EXPOSE	STATUT VHB MERE INCONNU	ALLAITEMENT MATERNEL	INFECTE	AcHBs+	REPONSE FAIBLE	externe	411	OMS 1	ARV
HEP66	MASCULIN	59	FRATRIE NON VACCINEE	EXPOSE	STATUT VHB MERE INCONNU	ALLAITEMENT ARTIFICIEL	INFECTE	AcHBs+	REPONSE FAIBLE	externe	517	OMS 1	ARV

## Sheet: Exposed-noninfected
CODE	SEXE	AGE	STATUT VACCINAL FRATRIE	EXPOSITION VERTICALE AU VIH	STATUT VHB MERE	MODE D'ALLAITEMENT	STATUT VIH DE L'ENFANT	STATUT AcHBs	TYPE DE REPONSE	TYPE DE CONSULTATION	CD4	STADE OMS	TARV
HEP34	FEMININ	6	FRATRIE NON VACCINEE	EXPOSE	MERE VHB-	ALLAITEMENT MATERNEL	NON INFECTE	AcHBS+	REPONSE PROTECTRICE	externe
HEP55	FEMININ	6	FRATRIE VACCINEE	EXPOSE	STATUT VHB MERE INCONNU	ALLAITEMENT MATERNEL	NON INFECTE	AcHBs+	REPONSE FAIBLE	externe
HEP60	FEMININ	6	FRATRIE VACCINEE	EXPOSE	STATUT VHB MERE INCONNU	ALLAITEMENT MATERNEL	NON INFECTE	AcHBs+	REPONSE PROTECTRICE	externe
HEP76	MASCULIN	6	FRATRIE VACCINEE	EXPOSE	STATUT VHB MERE INCONNU	ALLAITEMENT MATERNEL	NON INFECTE	AcHBs+	REPONSE PROTECTRICE	externe
HEP39	FEMININ	7	FRATRIE NON VACCINEE	EXPOSE	STATUT VHB MERE INCONNU	ALLAITEMENT MATERNEL	NON INFECTE	AcHBS+	REPONSE PROTECTRICE	externe
HEP23	FEMININ	8	FRATRIE NON VACCINEE	EXPOSE	STATUT VHB MERE INCONNU	ALLAITEMENT MATERNEL	NON INFECTE	AcHBs+	REPONSE PROTECTRICE	externe
HEP25	MASCULIN	8	FRATRIE VACCINEE	EXPOSE	STATUT VHB MERE INCONNU	ALLAITEMENT MATERNEL	NON INFECTE	AcHBs+	REPONSE PROTECTRICE	externe
HEP05	MASCULIN	9	FRATRIE NON VACCINEE	EXPOSE	STATUT VHB MERE INCONNU	ALLAITEMENT ARTIFICIEL	NON INFECTE	AcHBs+	REPONSE FAIBLE	externe
HEP32	MASCULIN	9	FRATRIE NON VACCINEE	EXPOSE	STATUT VHB MERE INCONNU	ALLAITEMENT ARTIFICIEL	NON INFECTE	AcHBS+	REPONSE PROTECTRICE	externe
HEP42	FEMININ	9	FRATRIE VACCINEE	EXPOSE	MERE VHB-	ALLAITEMENT MATERNEL	NON INFECTE	AcHBs+	REPONSE FAIBLE	externe
HEP30	MASCULIN	12	FRATRIE NON VACCINEE	EXPOSE	MERE VHB-	ALLAITEMENT ARTIFICIEL	NON INFECTE	AcHBs+	REPONSE PROTECTRICE	externe
HEP31	MASCULIN	12	FRATRIE NON VACCINEE	EXPOSE	STATUT VHB MERE INCONNU	ALLAITEMENT MATERNEL	NON INFECTE	AcHBs+	REPONSE FAIBLE	externe
HEP41	MASCULIN	12	FRATRIE NON VACCINEE	EXPOSE	STATUT VHB MERE INCONNU	ALLAITEMENT ARTIFICIEL	NON INFECTE	AcHBs+	REPONSE PROTECTRICE	externe
HEP59	FEMININ	12	FRATRIE VACCINEE	EXPOSE	STATUT VHB MERE INCONNU	ALLAITEMENT MATERNEL	NON INFECTE	AcHBs+	REPONSE PROTECTRICE	externe
HEP12	FEMININ	13	FRATRIE VACCINEE	EXPOSE	MERE VACCINEE	ALLAITEMENT ARTIFICIEL	NON INFECTE	AcHBs+	REPONSE PROTECTRICE	externe
HEP33	FEMININ	13	FRATRIE NON VACCINEE	EXPOSE	STATUT VHB MERE INCONNU	ALLAITEMENT MIXTE	NON INFECTE	AcHBs+	REPONSE FAIBLE	externe
HEP52	FEMININ	13	FRATRIE VACCINEE	EXPOSE	STATUT VHB MERE INCONNU	ALLAITEMENT MATERNEL	NON INFECTE	AcHBs+	REPONSE FAIBLE	externe
HEP18	MASCULIN	18	FRATRIE NON VACCINEE	EXPOSE	STATUT VHB MERE INCONNU	ALLAITEMENT MATERNEL	NON INFECTE	AcHBs+	REPONSE FAIBLE	externe
HEP19	MASCULIN	18	FRATRIE NON VACCINEE	EXPOSE	STATUT VHB MERE INCONNU	ALLAITEMENT MATERNEL	NON INFECTE	AcHBs+	REPONSE PROTECTRICE	externe
HEP27	FEMININ	19	FRATRIE NON VACCINEE	EXPOSE	STATUT VHB MERE INCONNU	ALLAITEMENT MATERNEL	NON INFECTE	AcHBS+	REPONSE FAIBLE	externe
HEP16	FEMININ	25	FRATRIE NON VACCINEE	EXPOSE	STATUT VHB MERE INCONNU	ALLAITEMENT MATERNEL	NON INFECTE	AcHBs+	REPONSE FAIBLE	externe
HEP44	MASCULIN	27	FRATRIE NON VACCINEE	EXPOSE	STATUT VHB MERE INCONNU	ALLAITEMENT MATERNEL	NON INFECTE	AcHBs-	PAS DE REPONSE	externe
HEP28	FEMININ	30	FRATRIE NON VACCINEE	EXPOSE	STATUT VHB MERE INCONNU	ALLAITEMENT ARTIFICIEL	NON INFECTE	AcHBs-	PAS DE REPONSE	externe
HEP69	FEMININ	37	FRATRIE VACCINEE	EXPOSE	MERE VHB-	ALLAITEMENT ARTIFICIEL	NON INFECTE	AcHBs-	PAS DE REPONSE	externe
HEP57	FEMININ	40	FRATRIE VACCINEE	EXPOSE	MERE VHB-	ALLAITEMENT ARTIFICIEL	NON INFECTE	AcHBs+	REPONSE FAIBLE	externe
HEP73	MASCULIN	43	FRATRIE NON VACCINEE	EXPOSE	STATUT VHB MERE INCONNU	ALLAITEMENT ARTIFICIEL	NON INFECTE	AcHBs+	REPONSE FAIBLE	externe
HEP46	FEMININ	50	FRATRIE VACCINEE	EXPOSE	STATUT VHB MERE INCONNU	ALLAITEMENT MATERNEL	NON INFECTE	AcHBs+	REPONSE PROTECTRICE	externe
HEP58	FEMININ	57	FRATRIE NON VACCINEE	EXPOSE	STATUT VHB MERE INCONNU	ALLAITEMENT MATERNEL	NON INFECTE	AcHBS-	PAS DE REPONSE	externe
HEP49	FEMININ	58	FRATRIE NON VACCINEE	EXPOSE	STATUT VHB MERE INCONNU	ALLAITEMENT ARTIFICIEL	NON INFECTE	AcHBs-	PAS DE REPONSE	externe

## Sheet: Nonexposed-noninfected
CODE	SEXE	AGE	STATUT VACCINAL FRATRIE	EXPOSITION VERTICALE AU VIH	STATUT VHB MERE	MODE D'ALLAITEMENT	STATUT VIH DE L'ENFANT	STATUT AcHBs	TYPE DE REPONSE	TYPE DE CONSULTATION	CD4	STADE OMS	TARV
HEP06	FEMININ	6	FRATRIE VACCINEE	NON EXPOSE	STATUT VHB MERE INCONNU	ALLAITEMENT MIXTE	NON INFECTE	AcHBs+	REPONSE PROTECTRICE	externe
HEP21	MASCULIN	6	FRATRIE NON VACCINEE	NON EXPOSE	MERE VHB-	ALLAITEMENT MIXTE	NON INFECTE	AcHBs+	REPONSE PROTECTRICE	externe
HEP83	FEMININ	6	FRATRIE NON VACCINEE	NON EXPOSE	STATUT VHB MERE INCONNU	ALLAITEMENT MIXTE	NON INFECTE	AcHBs+	REPONSE PROTECTRICE	externe
HEP84	MASCULIN	6	FRATRIE VACCINEE	NON EXPOSE	STATUT VHB MERE INCONNU	ALLAITEMENT MIXTE	NON INFECTE	AcHBs+	REPONSE PROTECTRICE	externe
HEP02	MASCULIN	9	FRATRIE NON VACCINEE	NON EXPOSE	MERE VHB-	ALLAITEMENT MIXTE	NON INFECTE	AcHBs+	REPONSE PROTECTRICE	externe
HEP08	FEMININ	9	FRATRIE VACCINEE	NON EXPOSE	MERE VHB-	ALLAITEMENT MIXTE	NON INFECTE	AcHBs+	REPONSE PROTECTRICE	externe
HEP10	MASCULIN	9	FRATRIE VACCINEE	NON EXPOSE	STATUT VHB MERE INCONNU	ALLAITEMENT MATERNEL	NON INFECTE	AcHBs+	REPONSE PROTECTRICE	externe
HEP14	FEMININ	9	FRATRIE VACCINEE	NON EXPOSE	MERE VACCINEE	ALLAITEMENT MATERNEL	NON INFECTE	AcHBs+	REPONSE FAIBLE	externe
HEP85	MASCULIN	9	FRATRIE VACCINEE	NON EXPOSE	STATUT VHB MERE INCONNU	ALLAITEMENT MIXTE	NON INFECTE	AcHBs+	REPONSE PROTECTRICE	externe
HEP13	MASCULIN	12	FRATRIE VACCINEE	NON EXPOSE	MERE VHB-	ALLAITEMENT MATERNEL	NON INFECTE	AcHBs+	REPONSE PROTECTRICE	externe
HEP15	FEMININ	15	FRATRIE VACCINEE	NON EXPOSE	STATUT VHB MERE INCONNU	ALLAITEMENT MIXTE	NON INFECTE	AcHBs+	REPONSE PROTECTRICE	externe
HEP17	MASCULIN	15	FRATRIE VACCINEE	NON EXPOSE	STATUT VHB MERE INCONNU	ALLAITEMENT MATERNEL	NON INFECTE	AcHBs+	REPONSE PROTECTRICE	externe
HEP01	FEMININ	15	FRATRIE VACCINEE	NON EXPOSE	MERE VACCINEE	ALLAITEMENT MIXTE	NON INFECTE	AcHBs-	PAS DE REPONSE	externe
HEP09	FEMININ	18	FRATRIE NON VACCINEE	NON EXPOSE	STATUT VHB MERE INCONNU	ALLAITEMENT MIXTE	NON INFECTE	AcHBs+	REPONSE PROTECTRICE	externe
HEP22	FEMININ	18	FRATRIE VACCINEE	NON EXPOSE	MERE VACCINEE	ALLAITEMENT MATERNEL	NON INFECTE	AcHBs+	REPONSE FAIBLE	externe
HEP26	MASCULIN	20	FRATRIE NON VACCINEE	NON EXPOSE	MERE VHB-	ALLAITEMENT MATERNEL	NON INFECTE	AcHBs+	REPONSE FAIBLE	externe
HEP29	MASCULIN	23	FRATRIE VACCINEE	NON EXPOSE	MERE VHB+	ALLAITEMENT MATERNEL	NON INFECTE	AcHBs+	REPONSE PROTECTRICE	externe
HEP87	FEMININ	28	FRATRIE NON VACCINEE	NON EXPOSE	STATUT VHB MERE INCONNU	ALLAITEMENT MATERNEL	NON INFECTE	AcHBs+	REPONSE PROTECTRICE	externe
HEP82	MASCULIN	31	FRATRIE NON VACCINEE	NON EXPOSE	MERE VHB+	ALLAITEMENT MIXTE	NON INFECTE	AcHBs-	PAS DE REPONSE	externe
HEP86	MASCULIN	40	FRATRIE NON VACCINEE	NON EXPOSE	STATUT VHB MERE INCONNU	ALLAITEMENT MATERNEL	NON INFECTE	AcHBs-	PAS DE REPONSE	externe
HEP74	FEMININ	45	FRATRIE NON VACCINEE	NON EXPOSE	MERE VHB+	ALLAITEMENT MIXTE	NON INFECTE	AcHBs+	REPONSE FAIBLE	externe
HEP64	MASCULIN	46	FRATRIE VACCINEE	NON EXPOSE	MERE VHB-	ALLAITEMENT MATERNEL	NON INFECTE	AcHBs+	REPONSE PROTECTRICE	externe
HEP80	MASCULIN	47	FRATRIE VACCINEE	NON EXPOSE	MERE VACCINEE	ALLAITEMENT MATERNEL	NON INFECTE	AcHBs+	REPONSE PROTECTRICE	externe
HEP38	FEMININ	48	FRATRIE NON VACCINEE	NON EXPOSE	STATUT VHB MERE INCONNU	ALLAITEMENT MATERNEL	NON INFECTE	AcHBs+	REPONSE PROTECTRICE	externe
HEP51	FEMININ	49	FRATRIE VACCINEE	NON EXPOSE	MERE VHB-	ALLAITEMENT MATERNEL	NON INFECTE	AcHBs+	REPONSE PROTECTRICE	externe
HEP77	MASCULIN	59	FRATRIE NON VACCINEE	NON EXPOSE	MERE VHB+	ALLAITEMENT MIXTE	NON INFECTE	AcHBs+	REPONSE FAIBLE	externe
HEP79	MASCULIN	59	FRATRIE VACCINEE	NON EXPOSE	MERE VACCINEE	ALLAITEMENT MATERNEL	NON INFECTE	AcHBs-	PAS DE REPONSE	externe
HEP81	FEMININ	59	FRATRIE VACCINEE	NON EXPOSE	MERE VACCINEE	ALLAITEMENT MATERNEL	NON INFECTE	AcHBs-	PAS DE REPONSE	externe
